# Supplementary material for: Patterns of First Recurrence and Oncological Outcomes in Locally Advanced Cervical Cancer Patients: Does Surgical Staging Play a Role?
Source: Cancers (Basel). 2024 Apr 6;16(7):1423. doi: 10.3390/cancers16071423 (PMC11011205; doi:10.3390/cancers16071423)
Supplement: Supplementary file 1 [file cancers-16-01423-s001.zip]

Archive with 1 entries (1 files):
- cancers-2891962-supplementary.pdf
